# Supplementary material for: Dynamics of Chromatin Opening across Larval Development in the Urochordate Ascidian Ciona savignyi
Source: Int J Mol Sci. 2024 Feb 28;25(5):2793. doi: 10.3390/ijms25052793 (PMC10931586; doi:10.3390/ijms25052793)
Supplement: Supplementary file 1 [file ijms-25-02793-s001.zip]

Archive with 2 entries (2 files):
- ATAC-seq-hmc-s-2.27.pdf
- Supplemental table.zip
